# Supplementary material for: Performance of a Matrix-Assisted Laser Desorption/Ionization Time-of-Flight Mass Spectrometry Testing Algorithm for the Rapid Identification of Clinical Filamentous Molds
Source: Front Cell Infect Microbiol. 2022 Jun 15;12:915049. doi: 10.3389/fcimb.2022.915049 (PMC9240618; doi:10.3389/fcimb.2022.915049)
Supplement: Supplementary file 1 [file Table_1.xlsx]

## Sheet: Table S1
		Table S1. Identification of Hyaline Hyphomycetes using rapid MALDI algorithm
	Isolate Number	Species Level ID	Time to ID (Mins)	LPCB ID	1st DTM MALDI	2nd DTM MALDI	1st Broth MALDI	2nd Broth MALDI	Slide Culture/ Phenotypic	Sequencing
	1	Aspergillus fumigatus	66		66
	2	Purpureocillium (Paecilomyces) lilacinum	73		73
	3	Aspergillus fumigatus	81		81
	4	Aspergillus niger	119		119
	5	Aspergillus fumigatus	123		123
	6	Aspergillus fumigatus	157	112	157
	7	Aspergillus fumigatus	159		159
	8	Paecilomyces variotii	167		167
	9	Aspergillus fumigatus	174		174
	10	Aspergillus fumigatus	180		180
	11	Purpureocillium (Paecilomyces) lilacinum	184		184
	12	Aspergillus niger	215	135	215
	13	Aspergillus niger	223	167	223
	14	Aspergillus fumigatus	237		237
	15	Aspergillus fumigatus	238		238
	16	Purpureocillium (Paecilomyces) lilacinum	249		249
	17	Aspergillus niger	299	309	299
	18	Aspergillus niger	1213		1213
	19	Aspergillus niger	1398		1398
	20	Fusarium proliferatum	1455			1455
	21	Aspergillus niger	1457		1457
	22	Aspergillus niger	1462			1462
	23	Aspergillus fumigatus	1479		1479
	24	Fusarium solani species complex	1479			1479
	25	Aspergillus fumigatus	1489		1489
	26	Aspergillus fumigatus	1502	91	1502
	27	Aspergillus versicolor	1504	1410	1504
	28	Purpureocillium (Paecilomyces) lilacinum	1511		1511
	29	Aspergillus fumigatus	1514	136	1514
	30	Fusarium solani	1535	32	1535
	31	Aspergillus terreus	1541	342		1541
	32	Aspergillus niger	1554		1554
	33	Aspergillus fumigatus	1582	47	1582
	34	Aspergillus niger	1583			1583
	35	Fusarium solani species complex	1594			1594
	36	Fusarium solani	1609			1609
	37	Aspergillus niger	1638		1638
	38	Fusarium solani	1642	326	1642
	39	Aspergillus fumigatus	1652	130	1652
	40	Aspergillus fumigatus	1654	37		1654
	41	Aspergillus niger	1666	553		1666
	42	Aspergillus fumigatus	1666	37	1666
	43	Aspergillus fumigatus	1672	84	1672
	44	Fusarium solani	1680			1680
	45	Aspergillus fumigatus	1682		1682
	46	Aspergillus fumigatus	1683	111	1683
	47	Aspergillus fumigatus	1699	596	1699
	48	Aspergillus niger	1845		1845
	49	Aspergillus niger	1855	161	1855
	50	Fusarium solani	2713			2713
	51	Fusarium solani	2947	29	2947
	52	Aspergillus niger	2974	36	2974
	53	Aspergillus niger	3004			3004
	54	Aspergillus sydowii	3033	74	3033
	55	Aspergillus fumigatus	3179	225		3179
	56	Paecilomyces variotii	4372		4372
	57	Aspergillus fumigatus	4401			4401
	58	Aspergillus fumigatus	5526	1	5526
	59	Aspergillus versicolor	5758		5758
	60	Aspergillus fumigatus	5788		5788
	61	Fusarium incarnatum equiseti complex	5895					5895
	62	Aspergillus versicolor	5902					5902
	63	Aspergillus versicolor	12975	8659				12975
	64	Aspergillus niger	14747	178			14747
	65	Fusarium solani	19917		19917
		Genus Level ID
	66	Penicillium species	68	11788	68
	67	Penicillium species	96		96
	68	Penicillium species	152		152
	69	Penicillium species	159		159
	70	Penicillium species	164		164
	71	Penicillium species	172		172
	72	Penicillium species	1362	1490	1362
	73	Penicillium species	1643	312		1643
	74	Penicilium species	2983		2983
	75	Penicillium species	2983	3197	2983
	76	Penicillium species	4375		4375
		MALDI insufficient for definitive ID
	77	Penicillium brevicompactum	6095							6095
	78	Phialemonium obovatum	10534							10534
	79	Aspergillus montevidensis	14701	34						14701
	80	Scopulariopsis species	14764							14764
	81	Cryptendoxyla hypophloia	25865							25865
	82	Aspergillus sydowii	26305							26308
	83	Aspergillus sydowii	26306							26309
	84	Cephalotrichum species	33472							33472
	85	Scopulariopsis species	38882							38882

## Sheet: Table S2
			Table S2. Identification of Dermatophytes and Dematiacious fungi using rapid MALDI algorithm
		Isolate Number	Species Level ID	Time to ID (Mins)	LPCB ID	1st DTM MALDI	2nd DTM MALDI	1st Broth MALDI	2nd Broth MALDI	Slide Culture/ Phenotypic	Sequencing
			Dermatophytes
		86	Trichophyton tonsurans	71		71
		87	Trichophyton tonsurans	170		170
		88	Trichophyton tonsurans	268		268
		89	Trichophyton interdigitale	498		498
		90	Trichophyton tonsurans	1537		1537
		91	Trichophyton tonsurans	1626		1626
		92	Trichophyton rubrum	2694		2694
		93	Trichophyton rubrum	3014			3014
		94	Microsporum canis	3017	326	3017
		95	Trichophyton rubrum	3224			3224
		96	Trichophyton rubrum	4389		4389
		97	Trichophyton rubrum	4655			4655
		98	Trichophyton tonsurans	7251				7251
		99	Trichophyton rubrum	7369			7369
		100	Trichophyton rubrum	8591			8591
			MALDI insufficient for definitive ID
		101	Trichophyton tonsurans	3080						3080
		102	Trichophyton tonsurans	4708						4708
		103	Trichophyton tonsurans	2955	173					2955
		104	Trichophyton interdigitale	10245							10245
		105	Trichophyton rubrum	10446						10446
		106	Tricohphyton violaceum	31877							31877
		107	Tricohphyton violaceum	33092							33092
			Dematiaceous
		108	Alternaria alternata	85		85
		109	Exophiala dermatitidis	113		113
		110	Exophiala dermatitidis	1352		1352
		111	Lomentospora prolificans	2939		2939
		112	Exophiala dermatitidis	23201			23201
			MALDI insufficient for definitive ID
		113	Cladosporium species	3066						3066
		114	Cladosporium species	7214						7214
		115	Verruconis gallopava	7481						7481
		116	Exophiala species	16181							16181
		117	Aureobasidium pullulans	18492							18492
		118	Thermoascus species	23175							23175
		119	Scytalidium species	23300							23300
		120	Pleomonodictys species	23350							23350
		121	Phialophora species	24704							24704
		122	Acrophialophora levis	34448							34448
		123	Acrophialophora levis	34576							34576

## Sheet: Table S3
		Table S3. Identification of Mucorales, Basidiomycetes, and Dimorphic fungi using rapid MALDI algorithm
			Time to ID (Mins)	LPCB ID	1st DTM MALDI	2nd DTM MALDI	1st Broth MALDI	2nd Broth MALDI	Slide Culture/ Phenotypic	Sequencing	No ID by MALDI
		Species Level ID
		Mucorales
	124	Mucor circinelloides	174		174
	125	Mucor circinelloides	350		350
	126	Rhizopus arrhizus	615		615
	127	Mucor circinelloides	2836		2836
	128	Rhizopus arrhizus	4338	4224		4338
	129	Mucor circinelloides	5442	2810			5442
	130	Mucor circinelloides	6043	86			6043
	131	Mucor circinelloides	9780	2787			9780
		Basidiomycetes
	132	Anthracocystis species	18774							18774	X
	133	Basidiomycete	7183						7183		X
		Dimorphic Fungi
	134	Sporothrix schenckii	14389							14389	X
